# Supplementary material for: Residual Cystine Transport Activity for Specific Infantile and Juvenile CTNS Mutations in a PTEC-Based Addback Model
Source: Cells. 2024 Apr 6;13(7):646. doi: 10.3390/cells13070646 (PMC11011962; doi:10.3390/cells13070646)
Supplement: Supplementary file 1 [file cells-13-00646-s001.zip]

Archive with 3 entries (3 files):
- full-unedited-blots_V3.pptx
- Supplemental_Figures-paper-CTNSmutant-V11.pdf
- Supported_Data_values.xlsx
